# Supplementary material for: Comparative Outcomes of Pancreaticogastrostomy and Pancreaticojejunostomy Following Pancreaticoduodenectomy: A Retrospective Cohort Study from a Romanian High-Volume Center
Source: Medicina (Kaunas). 2025 Nov 17;61(11):2051. doi: 10.3390/medicina61112051 (PMC12654464; doi:10.3390/medicina61112051)
Supplement: Supplementary file 1 [file medicina-61-02051-s001.zip]

Archive with 1 entries (1 files):
- STROBE_checklist_cohort.pdf
